# Supplementary material for: SMapper: visualizing spatial prevalence data of all types, including sparse and incomplete datasets
Source: Bioinform Adv. 2023 Dec 1;3(1):vbad176. doi: 10.1093/bioadv/vbad176 (PMC10710370; doi:10.1093/bioadv/vbad176)
Supplement: vbad176_Supplementary_Data [file vbad176_supplementary_data.zip]

Archive with 4 entries (4 files):
- TableS2.csv
- TableS3.csv
- SMapper_SM.pdf
- TableS4.csv
