# Supplementary material for: SMapper: visualizing spatial prevalence data of all types, including sparse and incomplete datasets
Source: Bioinform Adv. 2023 Dec 1;3(1):vbad176. doi: 10.1093/bioadv/vbad176 (PMC10710370; doi:10.1093/bioadv/vbad176)
Supplement: vbad176_Supplementary_Data [file vbad176_supplementary_data.zip › TableS2.csv]

Continent
Sub-Continent
Country	Afghanistan	Afghanistan	Afghanistan	Afghanistan	Afghanistan	Algeria	Algeria	Algeria	Algeria	Angola	Angola	Angola	Angola	Angola	Angola	Angola	Angola	Angola	Angola	Angola	Angola/Namibia/Botswana	Armenia	Armenia	Azerbaijan	Belarus	Botswana	Botswana	Botswana	Botswana	Botswana	Botswana	Botswana	Botswana	Botswana	Botswana	Botswana	Botswana	Botswana	Botswana	Botswana	Botswana	Cambodia	Cameroon	Cameroon	Cameroon	Cameroon	Cameroon	Cameroon	Cameroon
Sub-country
Sub-population
Polygon
Sample size	32	80	28	30	54	21	66	60	44	40	72	138	108	162	68	40	306	192	30	36	38	88	102	80	100	40	18	34	20	42	52	40	38	54	22	22	40	30	36	22	14	22	62	56	102	48	102	36	134
Reference	Liebert et al. (2017) Hum Genet	Mulcare (2006) PhD thesis UCL	Liebert et al. (2017) Hum Genet	Mulcare (2006) PhD thesis UCL	Liebert et al. (2017) Hum Genet	Mulcare (2006) PhD thesis UCL	Myles et al. (2005) Hum Genet. 117. 34	Bersaglieri et al. (2004) Am J Hum Genet. 74. 1111	Ranciaro et al. (2014) Am J Hum Genet. 94. 496	Breton et al. (2014) Curr Biol. 24. 852	Pinto et al. (2016) Am J Phys Anthropol. 161. 436	Pinto et al. (2016) Am J Phys Anthropol. 161. 436	Coelho et al. (2009) BMC Evol Biol. 9. 80	Pinto et al. (2016) Am J Phys Anthropol. 161. 436	Pinto et al. (2016) Am J Phys Anthropol. 161. 436	Pinto et al. (2016) Am J Phys Anthropol. 161. 436	Coelho et al. (2009) BMC Evol Biol. 9. 80	Coelho et al. (2009) BMC Evol Biol. 9. 80	Pinto et al. (2016) Am J Phys Anthropol. 161. 436	Pinto et al. (2016) Am J Phys Anthropol. 161. 436	Breton et al. (2014) Curr Biol. 24. 852	Mulcare (2006) PhD thesis UCL	Liebert et al. (2017) Hum Genet	Liebert et al. (2017) Hum Genet // Mulcare (2006) PhD thesis UCL	Liebert et al. (2017) Hum Genet	Breton et al. (2014) Curr Biol. 24. 852	Macholdt et al. (2014) Curr Biol. 24. 875	Macholdt et al. (2014) Curr Biol. 24. 875	Macholdt et al. (2014) Curr Biol. 24. 875	Macholdt et al. (2014) Curr Biol. 24. 875	Macholdt et al. (2014) Curr Biol. 24. 875	Macholdt et al. (2014) Curr Biol. 24. 875	Macholdt et al. (2014) Curr Biol. 24. 875	Macholdt et al. (2014) Curr Biol. 24. 875	Macholdt et al. (2014) Curr Biol. 24. 875	Macholdt et al. (2014) Curr Biol. 24. 875	Macholdt et al. (2014) Curr Biol. 24. 875	Macholdt et al. (2014) Curr Biol. 24. 875	Macholdt et al. (2014) Curr Biol. 24. 875	Macholdt et al. (2014) Curr Biol. 24. 875	Macholdt et al. (2014) Curr Biol. 24. 875	Bersaglieri et al. (2004) Am J Hum Genet. 74. 1111	Ranciaro et al. (2014) Am J Hum Genet. 94. 496	Ranciaro et al. (2014) Am J Hum Genet. 94. 496	Ingram et al. (2007) Hum Genet. 120. 779	Ranciaro et al. (2014) Am J Hum Genet. 94. 496	Coelho et al. (2005) Hum Genet. 117. 329	Mulcare et al. (2004) Am J Hum Genet. 74. 1102	Jones et al. (2015) Hum Genet. 134. 917
Comment
rs4988235_C_T	2	6	7	1	13	7	11	13	10	0	0	1	0	2	0	0	0	0	0	0	0	1	18	1	23	0	0	0	0	0	0	0	0	0	0	0	0	0	0	0	0	0	5	0	40	11	21	5	0
[truncated: 413 more columns]
