# Supplementary material for: SMapper: visualizing spatial prevalence data of all types, including sparse and incomplete datasets
Source: Bioinform Adv. 2023 Dec 1;3(1):vbad176. doi: 10.1093/bioadv/vbad176 (PMC10710370; doi:10.1093/bioadv/vbad176)
Supplement: vbad176_Supplementary_Data [file vbad176_supplementary_data.zip › TableS3.csv]

Continent	Asia	Asia	Asia	Asia	Asia	Asia	Europe	Europe	Europe	Europe	Europe	Europe	Europe	Europe	Europe
Sub-Continent	Central Asia	Central Asia	Central Asia	Central Asia	Central Asia	Central Asia	Northern Europe	Northern Europe	Western Europe	Western Europe	Western Europe	Western Europe	Eastern Europe	Eastern Europe	Eastern Europe
Country	Armenia	Azerbaijan	Georgia	Kazakhstan	Tajikistan	Usbekistan	Denmark	Iceland	Great Britain	France	Netherlands	Germany	Poland	Ukraine	Slovenia
Sub-country														Crimea
Sub-population
Polygon
Sample size	131	63	133	60	117	116	1443	5704	4708	6625	1214	6758827	1020	92	105
Reference	Ulivi et al. (2013)	Ulivi et al. (2013)	Ulivi et al. (2013)	Ulivi et al. (2013)	Ulivi et al. (2013)	Ulivi et al. (2013)	Lock-Andersen et al. (1998/1999) // Mengel-From et al. (2009)	Sulem et al. (2007)	Duffy et al. (2004/2007) // Mengel-From et al. (2009)	Coon (1939)	Sulem et al. (2007)	Andree (200)	Pospiech et al. (2016)	Ulivi et al. (2013)	Kastelic et al. (2013)
Comment
Blue_eyes	4	4	10	2	8	4	936	4173	2015	1458	760	2122272	535	23	47
