# Supplementary material for: SMapper: visualizing spatial prevalence data of all types, including sparse and incomplete datasets
Source: Bioinform Adv. 2023 Dec 1;3(1):vbad176. doi: 10.1093/bioadv/vbad176 (PMC10710370; doi:10.1093/bioadv/vbad176)
Supplement: vbad176_Supplementary_Data [file vbad176_supplementary_data.zip › TableS4.csv]

Continent	Europe	Europe	Europe	Europe	Europe	Europe	Europe	Europe	Europe	Europe	Europe	Europe	Europe			Europe	Europe	Europe	Europe	Europe	Europe	Europe	Europe	Europe	Europe	Europe	Europe	Europe	Europe	Europe	Europe	Europe	Europe	Europe	Europe	Europe	Europe	Europe	Africa	Africa	Africa	Africa	Africa	Africa	Africa	Africa	Africa	Africa	Africa
Sub-Continent
Country	Czechia	Slovakia	Hungary	Hungary	United Kingdom	United Kingdom	United Kingdom	United Kingdom	Northern Ireland	Northern Ireland	Northern Ireland	Ireland	Norway	Norway	Norway	Sweden	Belgium	France	France	France	Netherlands	Croatia	Italy	Italy	Italy	Portugal	Portugal	Slovenia	Spain	Spain	Spain	Spain	Spain	Spain	Spain	Spain	Spain	Spain	Tanzania	Algeria	Egypt	Egypt	Egypt	Egypt	Egypt	Egypt	Libya	Marocco	Sudan
Sub-country					London	Reading	Birmingham	Bradford	Belfast	Londonderry								Loire Valley	Brittany			Zagreb		Florence	Upper Bologna Appennine		Azores	Ljubljana	Madrid	Leon	Majorca	Menorca	Ibiza	Alava	Vitoria	Vitoria	Sigüenza- Guadalajara	Santiago de Compostela/Galicia	Pangani - Muslim		Alexandria	Nubia			Alexandria	Sinai	Benghazi	nan	Gezira
Sub-population
Polygon					Greater London	Borough of Reading	City and Borough of Birmingham	City and Borough of Bradford	City of Belfast	City of Derry								Departement de la Loire	Departement du Finistere			Grad Zagreb		Provincia di Firenze	Provincia di Bologna			Slovenia	Provincia de Madrid	Provincia de Leon	Balearic Islands	Balearic Islands	Balearic Islands	Provincia de Alava	Spain	Spain	Provincia de Guadalajara	Compostela	Tanzania		Egypt	Egypt			Egypt	Egypt	Libya	Ir-Rabat	Sudan
Sample size	9863	9863	98662	5229	5217	946	2431	4488	8380	1612	41528	149029	401671	893941	1431055	15802	605849	19861	13000	510000	351085	8309	340693	50028	5340	276800	12456	8712	19365	16656	39184	2084	4042	38965	27265	11700	5315	48984	503	120491	9475	1782	505	26554	2081	3961	636	4773	2999
Reference	Stevenson et al. (1966)	Stevenson et al. (1966)	Czeilel et al. (1976)	Czeilel et al. (1976)	Pugh / Carter (unpublished - cited in Coleman 1980)	Coleman (1980)	Bundey et al. (1990)	Bhopal et al. (2014)	Stevenson & Warnock (1959)	Kilpatrick et al. (1955)	Masterson (1970)	Masterson (1970)	Saugstad (1977)	Magnus et al. (1985)	Stoltenberg et al. (1998)	Romanus (1953)	Twiesselmann et al. (1962)	Sutter & Tabah(1954)	Sutter & Tabah(1954)	Sutter & Goux(1964)	Freire-Maia (1957)	Stevenson et al. (1966)	Fraccaro (1957)	Bigozzi et al. (1970)	Pettener (1985)	Freire-Maia (1957)	Da Cunha (1986-87)	Stevenson et al. (1966)	Stevenson et al. (1966)		Valls (1969)	Valls (1969)	Valls (1969)	Calderón et al. (1993)	Calderón et al. (1993)	Calderón et al. (1998)	Calderón et al. (1998)	Varela et al. (1997)	Tanner (1958)	Benallègue & Kedji (1984)	Stevenson et al. (1966)	Badr (1972)	Habib & Böök (1983)	Hafez et al. (1983)	Mokhtar & Abdel-Fattah (2001)	Yamamah et al. (2013)	Abudejaja et al. (1987)	Lamdouar Bouazzaoui (1994)	Ahmed (1979)
Comment	0.002	0.002	0.001	0.005	0.004	0.004	0.002	0.0004	0.004	0.009	0.004	0.005	0.006	0.007	0.001	0.006	0.01	0.007	0.012	0.008	0.002	0.001	0.005	0.011	0.016	0.015	0.029	0.006	0.011	0.028	0.025	0.029	0.058	0.012	0.006	0.025	0.126	0.015	0.378	0.226	0.328	0.636	0.232	0.29	0.159	0.375	0.376	0.199	0.442
Consanguinity	20	20	99	26	21	4	5	2	34	15	166	745	2410	6258	1431	95	6058	139	156	4080	702	8	1703	550	85	4152	361	52	213	466	980	60	234	468	164	293	670	735	190	27231	3108	1133	117	7701	331	1485	239	950	1326
[truncated: 323 more columns]
